# Supplementary material for: The effects of acute tryptophan depletion on instrumental reward learning in anorexia nervosa – an fMRI study
Source: Psychol Med. 2022 Mar 28;53(8):3426–36. doi: 10.1017/S0033291721005493 (PMC10277771; doi:10.1017/S0033291721005493)
Supplement: Supplementary file 1 [file S0033291721005493sup.zip]

Archive with 2 entries (2 files):
- S0033291721005493sup001.xlsx
- S0033291721005493sup002.docx
