# Supplementary material for: The effects of acute tryptophan depletion on instrumental reward learning in anorexia nervosa – an fMRI study
Source: Psychol Med. 2022 Mar 28;53(8):3426–36. doi: 10.1017/S0033291721005493 (PMC10277771; doi:10.1017/S0033291721005493)
Supplement: Supplementary file 1 [file S0033291721005493sup.zip › S0033291721005493sup001.xlsx]

## Sheet: data
group	bp0_SHAM	bp1_SHAM	bp10_SHAM	bp100_SHAM	rt0_SHAM	rt1_SHAM	rt10_SHAM	rt100_SHAM	bp0_TRP	bp1_TRP	bp10_TRP	bp100_TRP	rt0_TRP	rt1_TRP	rt10_TRP	rt100_TRP
HC	1.17	14	17.58	19.5	471.67	517.55	473.42	383.92	1	3.83	18.17	18.73	572.25	635.5	373.75	363.73
HC	1	1.67	10.75	16.18	613.25	595.67	540.17	352.91	1	1	14.7	18.5	573.83	637.67	418.9	339.83
HC	5.73	15.25	16.55	16.82	393	368.17	328.82	295.82	2.64	15.17	16.08	16	471.73	392.92	353	326.5
HC	1	11.58	13.67	14	531.25	357.33	268.33	252.55	1.08	16.83	19.18	20	531.58	349.25	245.55	214.25
HC	3.5	6.92	12.45	15.83	645.5	590.25	527.36	339.5	3.92	7.33	13.92	16.67	647.33	505.58	440.42	399.67
HC	6.42	15.75	16.5	17.17	640.33	411.42	349.83	291.83	11.17	15.83	16	17.75	513	474.5	418.33	335.08
HC									1	11.91	12.91	13.08	618.75	390.09	318.82	273.08
HC	10.67	17.18	17.5	18.27	1074	428.82	419.75	371.91	9.83	13	15.08	15.42	662.5	574.33	386.08	404.5
HC	7.17	8.92	9	7.75	303.17	254.75	331	240.5	8.75	9	8.67	8.75	301.67	296	258.58	242.08
HC	3.33	18.08	17.9	18	582.42	318.08	306.8	295.08	4.25	15.58	17.42	17.82	600.42	411.08	370.75	376.09
HC	1.67	14.17	14.25	17.45	813.83	471.92	540.67	400.91	1.08	14.91	16.25	17.5	553.58	695	379.67	257.42
HC	12.17	14.25	15.5	15.73	416.08	322.58	269.58	239.09	15.1	17.42	18.64	18.83	326.4	228	225.55	229.25
HC	2.5	16.75	16.58	18	774.83	311.25	282.58	261.5	3.08	16.83	16.67	17.83	568.17	301.33	339.33	270.42
HC	15.58	16.33	16.25	18	431.25	370.17	374.25	356.08	17.55	16.64	18.08	18.67	373.27	408	382	262.42
HC	11.08	14.75	15.45	15.75	549.75	484.42	492.64	416.17	14.42	14.67	14.25	14.25	502.25	492	530.75	511
HC	3.92	13.33	12.83	15	591.58	463.42	669.92	338.92	5.83	14.83	15.17	15.33	560.17	337.67	309.92	307.5
HC	16.5	16.25	15.82	15.91	314.4	276.67	277.36	239.27	18	18.5	16.67	18	301	249	284.67	255
HC	1.75	14.5	14.33	15.42	353.33	298.92	315.17	263.75	4.67	15.42	15.75	16.45	376.75	246	302.25	213.64
HC	1	19.5	20.17	21.08	568.17	428.67	333.75	269.58	1.08	19.25	19.42	20	382.42	326.08	358.33	292
HC	12	12.33	12.08	12.42	462.17	442.83	456.42	418.92	11.25	12.5	12.83	13.58	444.08	398.17	355.83	346.33
HC	3.33	12.67	14.17	15.92	460.33	416.67	425.33	355.5	2.17	15.42	15.83	17.08	560.75	446.67	424.17	335
HC	5.82	16.33	18.42	19.18	616.27	531.75	321.42	282.27	19.5	19.6	20.5	22.42	318.67	272.7	275.17	237.75
HC	6.82	12.33	17.83	18.55	656.82	451.42	324.17	304.09	3.75	3.58	17.17	18.33	587.75	550.83	361.42	273.42
HC	14.67	15.58	15.83	16.83	402.83	383.17	367.75	277	15.67	15.33	16.25	17	352.67	335.25	329.25	252.73
HC	1.67	15.17	14.55	15.33	671.17	367	424.45	383.25	2	14.92	14.92	15.25	654.33	399.33	395.83	398.75
recAN	7.09	15.33	16	16.08	353.64	306.08	343	456.58	3.25	13	13.83	15.25	379.25	330.42	301.25	243.33
recAN	4.45	10.58	13.45	14.83	853.64	594.5	503.64	357.42	3.17	7.42	13.25	17	700.75	496.83	436.67	289.73
recAN	2.33	16.67	18.42	21.5	576.17	442.5	325.42	274.58	1	18.64	20.42	21.83	561.5	345.64	284.67	273.58
recAN	8.25	16.42	16.83	16.83	328.67	245.83	235.92	203.17	9.25	17.08	17.08	17.45	333.42	221.42	242.33	270.09
recAN	12.08	12.5	13	11.33	591.83	550.17	426.58	754.5	13.42	13	13.45	13.67	464.83	501.33	496.73	504.17
recAN	1	9.91	13.75	15.25	696.83	592.36	509.25	399.92	1	13.25	15	17.5	670.5	530	518.17	396.92
recAN	5.91	11.8	11.92	13	510.91	366.6	383.83	332	5.6	10.17	11.25	12.5	504.6	731.83	579.08	412.33
recAN	1.08	17.75	21.55	22.75	560.08	357.33	305.91	299.67	1.08	17.73	22.92	23.92	546.33	376.91	303.5	246.33
recAN	1.67	12.33	13.83	14.17	700.58	461	495.83	516	1.17	14.18	15.33	16	471.17	478.09	430.42	340.83
recAN	8.36	15.75	16.17	17.33	497.73	354.08	332.33	274.92	11.73	15.92	17.17	18.5	374.18	342.58	281.5	239.25
recAN	14.08	14.25	15.25	15.92	412.75	333.08	268	231.92	10.67	13.08	13.58	14.18	429.33	332.08	322.17	253.91
recAN	1.67	14.75	15.83	16.09	401.08	374.33	298.33	292.82	2.67	15.67	15.8	16.08	424.08	290	293.9	300.5
recAN	1.67	7.92	13.83	14.58	587.5	436.92	282.83	257.33	2	1.25	12.42	12.33	587	539	347	409.75
recAN	11.08	12.5	13.25	13.67	678.67	609.75	494.92	463.67	12.91	13.42	13.5	15.17	518.64	434	538.83	321.92
recAN	1.17	12.17	16.5	18.17	605.67	554.92	312.75	250.17	1	10.82	15.5	16.4	540.25	573.09	318.42	247.6
recAN	14.73	15	15.42	17.73	398.82	383.5	328.17	297.45	17.55	17.33	18.25	19.75	331.09	347.25	347.58	269.5
recAN	8.17	19.17	20.5	20.55	489	287.42	239.58	238.73	16.45	20.55	20.5	21.67	293.64	320.27	244.75	202.42
recAN	5.64	13.09	14.27	14.83	478.27	509.91	317.18	339.17	4.75	14.33	14.5	14.33	1412	397.17	381.58	402
recAN	9.08	10	10.09	9.75	731.58	471.08	486.55	491	12.17	12.58	12.45	12.58	446.67	408.25	457.27	443.58
recAN	2.08	11	13.91	14.42	2202.83	433.42	333.73	329.83	13.33	15.75	16.17	17.08	355.25	337.83	349.5	246.67
recAN	12.33	11.83	12.33	13	342.83	447.08	400.75	317.75	9.58	12.5	12.25	13.09	430	552.33	618.75	545.55
recAN	12.58	12.25	12.58	14.5	687.58	818.83	787.67	427.5	14.17	14.42	15	15.82	447.33	503.17	421.33	357.91

## Sheet: legend
	legend:		HC = healthy control participant
			recAN = participant with a history of anorexia nervosa
			bp = mean number of button presses
			rt = mean reaction time in ms
			SHAM = sham depletion condition
			TRP = acute tryptophan depletion condition
	reward level:		0 - 1 - 10 - 100
	column name convention:		bp0_SHAM = mean number of button presses on reward level 0 during the sham depletion condition
			rt100_TRP = mean reaction time in ms on reward level 100 during the acute tryptophan depletion condition
